# Supplementary material for: SSR-based genetic diversity and population structure analysis of 144 core pea (Pisum sativum L.) accessions
Source: Front Plant Sci. 2026 Jun 30;17:1806277. doi: 10.3389/fpls.2026.1806277 (PMC13365116; doi:10.3389/fpls.2026.1806277)
Supplement: Supplementary file 1 [file Table1.xlsx]

## Sheet: Sheet1
Supplementary Table S1:Origins of 144 Pea Germplasm Accessions
Code	Accession number	Origin
Y001	GSP16-001	Beijing
Y002	GSP16-005	Qingdao
Y003	GSP16-006	Qingdao
Y004	GSP16-007	Qingdao
Y005	GSP16-008	Qingdao
Y006	GSP16-009	Qingdao
Y007	GSP16-010	Qingdao
Y008	GSP16-011	Qingdao
Y009	GSP16-012	Qingdao
Y010	GSP16-013	Qingdao
Y011	GSP16-014	Qingdao
Y012	GSP16-016	Qingdao
Y013	GSP16-017	Qingdao
Y014	GSP16-018	Qingdao
Y015	GSP16-019	Qingdao
Y016	GSP16-020	Qingdao
Y017	GSP16-021	Qingdao
Y018	GSP16-022	Qingdao
Y019	GSP16-023	Qingdao
Y020	GSP16-024	Qingdao
Y021	GSP16-025	Qingdao
Y022	GSP16-026	Qingdao
Y023	GSP16-028	United States
Y024	GSP16-029	United States
Y025	GSP16-030	United States
Y026	GSP16-031	United States
Y027	GSP16-032	United States
Y028	GSP16-033	United States
Y029	GSP16-034	United States
Y030	GSP16-035	United States
Y031	GSP16-036	United States
Y032	GSP16-038	Australia
Y033	GSP16-039	New Zealand
Y034	GSP16-040	Beijing
Y035	GSP16-041	Beijing
Y036	GSP16-042	United Kingdom
Y037	GSP16-043	Chongqing
Y038	GSP16-044	Gansu
Y039	GSP16-045	Hebei
Y040	GSP16-046	Beijing
Y041	GSP16-047	Gansu
Y042	GSP16-048	Beijing
Y043	GSP16-049	United States
Y044	GSP16-050	Beijing
Y045	GSP16-051	United Kingdom
Y046	GSP16-052	Soviet Union
Y047	GSP16-053	Bulgaria
Y048	GSP16-054	Czech Republic
Y049	GSP16-055	Australia
Y050	GSP16-056	Beijing
Y051	GSP16-057	Gansu
Y052	GSP16-058	Gansu
Y053	GSP16-059	Gansu
Y054	GSP16-061	Gansu
Y055	GSP16-062	Australia
Y056	GSP16-063	Australia
Y057	GSP16-064	Beijing
Y058	GSP16-065	Beijing
Y059	GSP16-066	Beijing
Y060	GSP16-067	Beijing
Y061	GSP16-068	Beijing
Y062	GSP16-069	Gansu
Y063	GSP16-070	Hannan
Y064	GSP16-071	Bulgaria
Y065	GSP16-072	United States
Y066	GSP16-073	Nepal
Y067	GSP16-074	Fujian
Y068	GSP16-075	Hebei
Y069	GSP16-076	Beijing
Y070	GSP16-077	Beijing
Y071	GSP16-078	United States
Y072	GSP16-079	Shandong
Y073	GSP16-080	Gansu
Y074	GSP16-081	Australia
Y075	GSP16-082	Liaoyang
Y076	GSP16-083	Liaoyang
Y077	GSP16-084	Liaoyang
Y078	GSP16-085	Liaoyang
Y079	GSP16-086	Liaoyang
Y080	GSP16-087	Liaoyang
Y081	GSP16-088	Liaoyang
Y082	GSP16-089	Liaoyang
Y083	GSP16-090	Liaoyang
Y084	GSP16-091	Liaoyang
Y085	GSP16-093	Liaoyang
Y086	GSP16-094	Liaoyang
Y087	GSP16-095	Liaoyang
Y088	GSP16-096	Shanxi
Y089	GSP16-097	New Zealand
Y090	GSP16-098	New Zealand
Y091	GSP16-099	New Zealand
Y092	GSP16-100	New Zealand
Y093	GSP16-101	New Zealand
Y094	GSP16-102	New Zealand
Y095	GSP16-103	New Zealand
Y096	GSP16-104	New Zealand
Y097	GSP16-105	Lanzhou
Y098	GSP16-106	Chengdu
Y099	GSP16-107	Taiwan
Y100	GSP16-108	Xianggang
Y101	GSP16-109	New Zealand
Y102	GSP16-110	Taiwan
Y103	GSP16-111	Lanzhou
Y104	GSP16-112	Guangzhou
Y105	GSP16-113	Chengdu
Y106	GSP16-114	Taiwan
Y107	GSP16-115	Guangzhou
Y108	GSP16-116	France
Y109	GSP16-117	Chengdu
Y110	GSP16-118	United Kingdom
Y111	GSP16-119	United Kingdom
Y112	GSP16-120	France
Y113	GSP16-121	Yunnan
Y114	GSP16-122	Taiwan
Y115	GSP16-123	Chengdu
Y116	GSP16-124	Chengdu
Y117	GSP16-125	Chengdu
Y118	GSP16-126	Chengdu
Y119	GSP16-127	Chengdu
Y120	GSP16-128	Chengdu
Y121	GSP16-129	Chengdu
Y122	GSP16-130	Chengdu
Y123	GSP16-131	Chengdu
Y124	GSP16-132	Chengdu
Y125	GSP16-133	Kunming
Y126	GSP16-134	Kunming
Y127	GSP16-135	Kunming
Y128	GSP16-136	Kunming
Y129	GSP16-137	Kunming
Y130	GSP16-138	Qinghai
Y131	GSP16-139	Qinghai
Y132	GSP16-140	Qinghai
Y133	GSP16-141	Qinghai
Y134	GSP16-142	Qinghai
Y135	GSP16-143	New Zealand
Y136	GSP16-144	New Zealand
Y137	GSP16-145	Chengdu
Y138	GSP16-146	Nanjing
Y139	GSP16-147	Nanjing
Y140	GSP16-148	Nanjing
Y141	GSP16-149	Nantong
Y142	GSP16-150	Nantong
Y143	GSP16-151	Nantong
Y144	GSP16-152	Nantong
